# Supplementary material for: FreeContact: fast and free software for protein contact prediction from residue co-evolution
Source: BMC Bioinformatics. 2014 Mar 26;15:85. doi: 10.1186/1471-2105-15-85 (PMC3987048; doi:10.1186/1471-2105-15-85)
Supplement: Additional file 2 — PDB codes of target proteins. List of 140 PDB codes of target proteins used for testing. A subset of the test protein set of PSICOV. [file 1471-2105-15-85-S2.csv]

pdb
1a3aA
1a6mA
1a70A
1aapA
1abaA
1ag6A
1aoeA
1atlA
1atzA
1avsA
1bdoA
1bebA
1behA
1bkrA
1brfA
1c44A
1c52A
1c9oA
1cc8A
1chdA
1cjwA
1ckeA
1ctfA
1cxyA
1cznA
1d0qA
1d1qA
1dbxA
1dixA
1dlwA
1dmgA
1dqgA
1dsxA
1eazA
1ej0A
1ej8A
1ek0A
1f6bA
1fk5A
1fl0A
1fnaA
1fqtA
1fvkA
1fx2A
1g2rA
1g9oA
1gbsA
1gmiA
1gmxA
1guuA
1gz2A
1gzcA
1h0pA
1h2eA
1h4xA
1h98A
1hdoA
1hfcA
1hh8A
1htwA
1i1nA
1i4jA
1i58A
1i5gA
1i71A
1ihzA
1iibA
1im5A
1iwdA
1jbeA
1jbkA
1jfuA
1jfxA
1jkxA
1jl1A
1jo0A
1jo8A
1josA
1jvwA
1jwqA
1jyhA
1k6kA
1k7cA
1k7jA
1kq6A
1ktgA
1ku3A
1kw4A
1lm4A
1lo7A
1lpyA
1m4jA
1m8aA
1mk0A
1mugA
1nb9A
1ne2A
1npsA
1nrvA
1ny1A
1o1zA
1p90A
1pchA
1pkoA
1qf9A
1qjpA
1ql0A
1r26A
1roaA
1rw1A
1rw7A
1rybA
1smxA
1svyA
1t8kA
1tifA
1tqgA
1tqhA
1tzvA
1vfyA
1vhuA
1vjkA
1vmbA
1vp6A
1w0hA
1wjxA
1wkcA
1xdzA
1xffA
1xkrA
2arcA
2cuaA
2hs1A
2mhrA
2phyA
2tpsA
2vxnA
3borA
3dqgA
5ptpA
